# Supplementary material for: Cancer Risk in Patients Treated with the JAK Inhibitor Tofacitinib: Systematic Review and Meta-Analysis
Source: Cancers (Basel). 2023 Apr 7;15(8):2197. doi: 10.3390/cancers15082197 (PMC10136459; doi:10.3390/cancers15082197)
Supplement: Supplementary file 1 [file cancers-15-02197-s001.zip]

Archive with 1 entries (1 files):
- cancers-2283562-supplementary.pdf
